# Supplementary material for: Genomic profiling of Chinese patients with urothelial carcinoma
Source: BMC Cancer. 2021 Feb 15;21:162. doi: 10.1186/s12885-021-07829-1 (PMC7885246; doi:10.1186/s12885-021-07829-1)
Supplement: Supplementary file 1 — Additional file 1. [file 12885_2021_7829_MOESM1_ESM.xlsx]

## Sheet: Sheet1
Sample ID	Diagnosis	Tobaco usage	Stage	Sample type	Concordance study
P001	Bladder	None	Ta	Tumor	×
P002	Bladder	Current	T2	Tumor	×
P003	Bladder	None	T1	Tumor	√
P004	Bladder	Current	T4	Blood	×
P005	Upper tract	None	T2	Tumor	×
P006	Bladder	Former	T2	Tumor	×
P007	Bladder	None	T3	Tumor	×
P008	Upper tract	None	T2	Tumor	×
P009	Bladder	None	Ta	Tumor	√
P010	Bladder	Current	T2	Blood	×
P011	Upper tract	None	T2	Tumor	×
P012	Bladder	None	T4	Blood	×
P013	Bladder	Current	T1	Blood	×
P014	Upper tract	Current	T3	Tumor	×
P015	Bladder	None	T2	Blood	×
P016	Bladder	None	T4	Tumor	×
P017	Bladder	Current	T4	Tumor	×
P018	Bladder	None	T3	Blood	×
P019	Upper tract	None	T2	Tumor	×
P020	Bladder	Current	T1	Blood	×
P021	Bladder	None	T2	Blood	×
P022	Bladder	None	T1	Tumor	√
P023	Bladder	None	T2	Tumor	×
P024	Upper tract	None	Ta	Tumor	√
P025	Bladder	Former	T2	Tumor	×
P026	Bladder	None	T2	Blood	×
P027	Bladder	None	T2	Tumor	×
P028	Bladder	Former	T4	Tumor	×
P029	Upper tract	Current	T3	Tumor	×
P030	Upper tract	Current	T3	Tumor	×
P031	Bladder	None	T1	Tumor	×
P032	Bladder	Current	T2	Tumor	×
P033	Upper tract	None	T3	Tumor	×
P034	Bladder	None	T2	Blood	×
P035	Bladder	Former	T3	Tumor	√
P036	Bladder	None	T4	Tumor	×
P037	Upper tract	Former	Ta	Tumor	×
P038	Bladder	None	T2	Blood	×
P039	Upper tract	None	Ta	Blood	×
P040	Bladder	Current	T3	Blood	×
P041	Upper tract	None	T4	Blood	×
P042	Bladder	None	T2	Tumor	×
P043	Bladder	None	T2	Tumor	√
P044	Upper tract	Current	T3	Tumor	×
P045	Bladder	None	T2	Tumor	×
P046	Bladder	Current	T4	Tumor	×
P047	Bladder	Former	T4	Blood	×
P048	Upper tract	None	T3	Tumor	×
P049	Bladder	None	T3	Blood	×
P050	Bladder	Current	T2	Tumor	×
P051	Bladder	None	T3	Blood	×
P052	Bladder	Current	T1	Tumor	×
P053	Upper tract	Current	T4	Tumor	√
P054	Upper tract	None	T2	Tumor	√
P055	Bladder	None	T4	Blood	×
P056	Bladder	None	T4	Tumor	×
P057	Bladder	None	T4	Blood	×
P058	Upper tract	None	T1	Tumor	×
P059	Bladder	None	T1	Tumor	×
P060	Upper tract	None	T3	Blood	×
P061	Upper tract	None	T2	Tumor	×
P062	Bladder	Former	T2	Tumor	×
P063	Bladder	None	T2	Blood	×
P064	Bladder	None	T2	Blood	×
P065	Bladder	None	T3	Tumor	×
P066	Bladder	Current	T2	Tumor	×
P067	Bladder	None	T4	Blood	×
P068	Bladder	Former	T1	Tumor	×
P069	Bladder	None	T1	Tumor	×
P070	Bladder	None	T3	Blood	×
P071	Bladder	None	T3	Tumor	√
P072	Bladder	Former	T1	Tumor	√
P073	Bladder	Former	T2	Tumor	√
P074	Bladder	Former	T3	Tumor	√
P075	Upper tract	Current	T3	Tumor	×
P076	Bladder	Former	T4	Blood	×
P077	Upper tract	None	T2	Tumor	√
P078	Upper tract	Former	T3	Tumor	×
P079	Bladder	Former	T2	Tumor	×
P080	Upper tract	Former	T4	Tumor	×
P081	Bladder	Former	T2	Blood	×
P082	Bladder	Former	T2	Blood	×
P083	Upper tract	None	T2	Tumor	×
P084	Bladder	None	T1	Tumor	√
P085	Bladder	Former	T2	Tumor	×
P086	Bladder	Former	T4	Tumor	×
P087	Upper tract	None	T2	Tumor	×
P088	Upper tract	None	T2	Blood	×
P089	Bladder	Former	T4	Blood	×
P090	Bladder	Former	T3	Tumor	×
P091	Bladder	Former	T2	Tumor	×
P092	Bladder	Former	T2	Tumor	×
P093	Bladder	None	T2	Tumor	×
P094	Bladder	Former	T3	Tumor	×
P095	Bladder	None	T3	Tumor	√
P096	Bladder	Former	T1	Tumor	√
P097	Bladder	Former	Ta	Tumor	×
P098	Bladder	Former	T2	Tumor	×
P099	Bladder	Former	T3	Tumor	×
P100	Bladder	Former	T1	Tumor	×
P101	Bladder	Former	T3	Tumor	×
P102	Bladder	None	T2	Blood	×
P103	Upper tract	Former	T1	Blood	×
P104	Bladder	Former	T1	Tumor	×
P105	Bladder	Former	T3	Blood	×
P106	Bladder	Former	T2	Tumor	×
P107	Bladder	Former	T3	Blood	×
P108	Bladder	None	T1	Blood	×
P109	Upper tract	Former	T4	Tumor	√
P110	Upper tract	None	T2	Tumor	√
P111	Upper tract	Current	T2	Tumor	√
P112	Upper tract	Former	T3	Tumor	√
