# Supplementary material for: Genomic profiling of Chinese patients with urothelial carcinoma
Source: BMC Cancer. 2021 Feb 15;21:162. doi: 10.1186/s12885-021-07829-1 (PMC7885246; doi:10.1186/s12885-021-07829-1)
Supplement: Supplementary file 2 — Additional file 2. [file 12885_2021_7829_MOESM2_ESM.xlsx]

## Sheet: 92 genes
Gene	Long name
AMER1	APC membrane recruitment 1
ARID1A	AT rich interactive domain 1A
ATM	ataxia telangiectasia mutated
BAP1	BRCA1 associated protein-1
CDKN2A	cyclin-dependent kinase inhibitor 2A
CDKN2B	cyclin-dependent kinase inhibitor 2B
CREBBP	CREB binding protein
CSF1R	colony stimulating factor 1 receptor
CTNNB1	Catenin Beta 1
DICER1	dicer 1, ribonuclease type III
EGFR	epidermal growth factor receptor
EP300	E1A binding protein p300
ERBB2	v-erb-b2 erythroblastic leukemia viral oncogene homolog 2, neuro/glioblastoma derived oncogene homolog
FAT1	FAT tumor suppressor homolog 1
FGFR1	fibroblast growth factor receptor 1
FGFR2	fibroblast growth factor receptor 2
FGFR3	fibroblast growth factor receptor 3
FGFR4	fibroblast growth factor receptor 4
FH	fumarate hydratase
FLCN	folliculin
FLT1	fms-related tyrosine kinase 1
FLT3	fms-related tyrosine kinase 3
FLT4	fms-related tyrosine kinase 4
HRAS	v-Ha-ras Harvey rat sarcoma viral oncogene homolog
KDM5C	lysine demethylase 5C
KDM6A	lysine demethylase 6A
KDR	kinase insert domain receptor
KIT	v-kit Hardy-Zuckerman 4 feline sarcoma viral oncogene homolog
KMT2A	Lysine Methyltransferase 2A
KMT2C	Lysine Methyltransferase 2C
KMT2D	Lysine Methyltransferase 2D
KRAS	v-Ki-ras2 Kirsten rat sarcoma viral oncogene homolog
LRP1B	LDL receptor related protein 1B
MET	met proto-oncogene
MITF	microphthalmia-associated transcription factor
MLH1	mutL homolog 1, colon cancer, nonpolyposis type 2
MSH2	mutS homolog 2
MSH6	mutS homolog 6
MTOR	mechanistic target of rapamycin
NFE2L2	nuclear factor
NRAS	neuroblastoma RAS viral
PBRM1	polybromo 1
PDGFRA	platelet-derived growth factor receptor, alpha polypeptide
PDGFRB	platelet-derived growth factor receptor, beta polypeptide
PIK3CA	phosphoinositide-3-kinase, catalytic, alpha polypeptide
PMS2	PMS2 postmeiotic segregation increased 2
PTEN	phosphatase and tensin homolog
RB1	retinoblastoma 1
RET	ret proto-oncogene
SDHB	succinate dehydrogenase complex iron sulfur subunit B
SDHC	succinate dehydrogenase complex subunit C
SDHD	succinate dehydrogenase complex subunit D
SETD2	SET domain containing 2, histone lysine methyltransferase
STAG2	stromal antigen 2
TERT	telomerase reverse transcriptase
TP53	tumor protein p53
TSC1	TSC complex subunit 1
TSC2	TSC complex subunit 2
VEGFA	vascular endothelial growth factor A
VHL	von Hippel-Lindau tumor suppressor
WT1	WT1 transcription factor
BRCA2	breast cancer 2, early onset
FAT4	FAT atypical cadherin 4
ERCC2	excision repair cross-complementing rodent repair deficiency, complementation group 2
BRCA1	breast cancer 1, early onset
ERBB3	v-erb-b2 erythroblastic leukemia viral oncogene homolog 3
PMS1	PMS1 postmeiotic segregation increased 1
ERCC3	excision repair cross-complementing rodent repair deficiency, complementation group 3
ERCC4	excision repair cross-complementing rodent repair deficiency, complementation group 4
ERCC5	excision repair cross-complementing rodent repair deficiency, complementation group 5
MRE11A	MRE11 meiotic recombination 11 homolog A
NBN	nibrin
RAD50	RAD50 homolog
RAD51	RAD51 homolog
RAD51B	RAD51 paralog B
RAD51D	RAD51 paralog D
RAD52	RAD52 homolog
RAD54L	RAD54-like
BRIP1	BRCA1 interacting protein C-terminal helicase 1
FANCA	Fanconi anemia, complementation group A
FANCC	Fanconi anemia, complementation group C
PALB2	partner and localizer of BRCA2
RAD51C	RAD51 homolog C
BLM	Bloom syndrome, RecQ helicase-like
ATR	ataxia telangiectasia and Rad3 related
CHEK1	CHK1 checkpoint homolog
CHEK2	CHK2 checkpoint homolog
MDC1	mediator of DNA-damage checkpoint 1
POLE	DNA polymerase epsilon, catalytic subunit
MUTYH	mutY homolog
PARP1	poly(ADP-ribose) polymerase 1
RECQL4	RecQ protein-like 4
