# Supplementary material for: Genomic profiling of Chinese patients with urothelial carcinoma
Source: BMC Cancer. 2021 Feb 15;21:162. doi: 10.1186/s12885-021-07829-1 (PMC7885246; doi:10.1186/s12885-021-07829-1)
Supplement: Supplementary file 3 — Additional file 3. [file 12885_2021_7829_MOESM3_ESM.xlsx]

## Sheet: Pathogenic or likely pathogenic
Pathogenic or likely pathogenic germline gene mutations identified
Patient number	Family history	Gene	Transcript_id	Coding_seq_change	Protein_change	Heterozygous/Homozygous	ACMG classification
P019	None	ERCC4	NM_005236	c.1441_1444delAAAG	p.Lys481fs	Heterozygous	Likely pathogenic
P062	Father (hepatocellular carcinoma)	BRCA2	NM_000059	c.9089_9090insA	p.Thr3030fs	Heterozygous	Pathogenic

## Sheet: Germline variants
Patient number	Gene	Func	exonic_func	exon	transcript_id	coding_seq_change	protein_change	g1000	g1000_eas	snp138	esp	clinical	chrom	start	end	ref	alt	Heterozygous/Homozygous
P004	FAT1	exonic	nonsynonymous_SNV	19	NM_005245	c.11177T>A	p.Ile3726Asn	0.000798722	0.004	rs188435449	None	NA	chr4	187524503	187524503	A	T	Heterozygous
P004	BLM	exonic	nonsynonymous_SNV	21	NM_000057	c.4022C>T	p.Ala1341Val	0.000199681	0.001	rs201149857	None	unknown	chr15	91354582	91354582	C	T	Heterozygous
P004	MSH6	exonic	nonsynonymous_SNV	5	NM_000179	c.3244C>T	p.Pro1082Ser	0.000599042	0.003	rs186240214	None	unknown	chr2	48030630	48030630	C	T	Heterozygous
P006	KMT2C	exonic	nonsynonymous_SNV	38	NM_170606	c.7829G>A	p.Arg2610Gln	0.000798722	0.003	rs139770288	0.0002	unknown	chr7	151874709	151874709	C	T	Heterozygous
P006	KMT2C	exonic	nonsynonymous_SNV	36	NM_170606	c.6965T>C	p.Val2322Ala	0.000599042	0.003	rs373237480	None	unknown	chr7	151877980	151877980	A	G	Heterozygous
P006	RAD51D	exonic	nonsynonymous_SNV	3	NM_002878	c.196G>A	p.Val66Met	0.000599042	0.002	rs56026142	None	conflict assessment	chr17	33445587	33445587	C	T	Heterozygous
P006	KMT2C	exonic	nonsynonymous_SNV	38	NM_170606	c.8539G>A	p.Asp2847Asn	None	None	None	None	NA	chr7	151873999	151873999	C	T	Heterozygous
P006	RAD54L	exonic	nonsynonymous_SNV	19	NM_001142548	c.2221G>A	p.Glu741Lys	None	None	None	None	NA	chr1	46743931	46743931	G	A	Heterozygous
P006	ERCC2	exonic	nonsynonymous_SNV	12	NM_000400	c.1148T>C	p.Leu383Pro	None	None	None	None	NA	chr19	45864871	45864871	A	G	Heterozygous
P007	KMT2A	exonic	nonsynonymous_SNV	27	NM_001197104	c.7070C>G	p.Pro2357Arg	0.00179712	0.0089	rs9332838	7.7e-05	NA	chr11	118373677	118373677	C	G	Heterozygous
P007	BRCA2	exonic	nonsynonymous_SNV	11	NM_000059	c.2946A>G	p.Ile982Met	0.00019968	0.001	rs80358541	None	conflict assessment	chr13	32911438	32911438	A	G	Heterozygous
P007	LRP1B	exonic	nonsynonymous_SNV	8	NM_018557	c.1041T>A	p.Asn347Lys	None	None	None	None	NA	chr2	141819815	141819815	A	T	Heterozygous
P007	FAT4	exonic	nonsynonymous_SNV	17	NM_001291303	c.14935G>A	p.Ala4979Thr	0.00079872	0.004	rs17009858	None	NA	chr4	126412906	126412906	G	A	Heterozygous
P008	ATM	exonic	nonsynonymous_SNV	17	NM_000051	c.2495G>A	p.Arg832His	0.000199681	0.001	rs199875915	None	unknown	chr11	108137926	108137926	G	A	Heterozygous
P009	SETD2	exonic	nonsynonymous_SNV	3	NM_014159	c.2283G>A	p.Met761Ile	0.000199681	0.001	rs188887061	None	unknown	chr3	47163843	47163843	C	T	Heterozygous
P009	FAT1	exonic	nonsynonymous_SNV	8	NM_005245	c.4475C>G	p.Thr1492Ser	0.000399361	0.002	rs181526716	None	NA	chr4	187549766	187549766	G	C	Heterozygous
P009	FLT4	exonic	nonsynonymous_SNV	25	NM_182925	c.3427G>A	p.Ala1143Thr	None	None	None	None	NA	chr5	180040015	180040015	C	T	Heterozygous
P010	FAT1	exonic	nonsynonymous_SNV	11	NM_005245	c.8963A>T	p.Lys2988Ile	0.00179712	0.0079	rs74986565	None	NA	chr4	187538271	187538271	T	A	Heterozygous
P010	MLH1	exonic	nonsynonymous_SNV	10	NM_000249	c.797T>G	p.Leu266Arg	None	None	None	None	NA	chr3	37059003	37059003	T	G	Heterozygous
P011	LRP1B	exonic	nonsynonymous_SNV	76	NM_018557	c.11571A>T	p.Gln3857His	None	None	None	None	NA	chr2	141110601	141110601	T	A	Heterozygous
P011	NFE2L2	exonic	nonsynonymous_SNV	5	NM_006164	c.1346G>A	p.Arg449His	0.000399361	0.002	rs181294188	None	unknown	chr2	178095985	178095985	C	T	Heterozygous
P011	FAT1	exonic	nonsynonymous_SNV	19	NM_005245	c.11080G>A	p.Val3694Ile	0.000599042	0.003	rs150034185	8.2e-05	NA	chr4	187524600	187524600	C	T	Heterozygous
P011	FGFR1	exonic	nonsynonymous_SNV	14	NM_023110	c.1939G>A	p.Asp647Asn	None	None	None	None	NA	chr8	38272335	38272335	C	T	Heterozygous
P011	AMER1	exonic	nonframeshift_deletion	2	NM_152424	c.446_469delGAGCCACAGAGAAAGCTGTGGCTG	p.Gly149_Ala156del	None	None	None	0.002	NA	chrX	63412697	63412721	TCAGCCACAGCTTTCTCTGTGGCTC	T	Heterozygous
P012	MSH6	exonic	nonsynonymous_SNV	4	NM_000179	c.1063G>A	p.Gly355Ser	None	None	None	None	conflict assessment	chr2	48026185	48026185	G	A	Heterozygous
P012	MTOR	exonic	nonsynonymous_SNV	2	NM_004958	c.72G>C	p.Gln24His	None	None	None	None	NA	chr1	11319395	11319395	C	G	Heterozygous
P012	EP300	exonic	nonsynonymous_SNV	29	NM_001429	c.4687C>G	p.Leu1563Val	None	None	None	None	NA	chr22	41569696	41569696	C	G	Heterozygous
P012	FAT1	exonic	nonsynonymous_SNV	2	NM_005245	c.3209G>A	p.Arg1070Gln	None	None	rs200050180	None	NA	chr4	187627773	187627773	C	T	Heterozygous
P013	POLE	exonic	nonsynonymous_SNV	7	NM_006231	c.629A>G	p.Lys210Arg	None	None	None	None	unknown	chr12	133254255	133254255	T	C	Heterozygous
P013	PBRM1	exonic	nonsynonymous_SNV	17	NM_018313	c.2444C>G	p.Pro815Arg	None	None	None	None	NA	chr3	52643452	52643452	G	C	Heterozygous
P013	TSC1	exonic	nonsynonymous_SNV	23	NM_000368	c.3266G>C	p.Gly1089Ala	None	None	None	None	unknown	chr9	135771851	135771851	C	G	Heterozygous
P019	FAT1	exonic	nonsynonymous_SNV	25	NM_005245	c.12670G>A	p.Ala4224Thr	0.000599042	0.003	rs147405100	8.4e-05	NA	chr4	187518024	187518024	C	T	Heterozygous
P019	ERCC4	exonic	frameshift_deletion	8	NM_005236	c.1441_1444delAAAG	p.Lys481fs	None	None	None	None	likely pathogenic	chr16	14029229	14029233	CAAAG	C	Heterozygous
P019	PBRM1	exonic	nonsynonymous_SNV	27	NM_018313	c.4286C>T	p.Pro1429Leu	0.000199681	None	rs145488469	0.0002	NA	chr3	52588742	52588742	G	A	Heterozygous
P020	LRP1B	exonic	nonsynonymous_SNV	14	NM_018557	c.2281A>G	p.Ile761Val	0.00139776	0.006	rs199752013	None	NA	chr2	141771224	141771224	T	C	Heterozygous
P020	BAP1	exonic	nonsynonymous_SNV	10	NM_004656	c.875C>T	p.Ser292Phe	None	None	None	None	NA	chr3	52439837	52439837	G	A	Heterozygous
P021	MSH6	exonic	nonsynonymous_SNV	4	NM_000179	c.1063G>A	p.Gly355Ser	None	None	None	None	conflict assessment	chr2	48026185	48026185	G	A	Heterozygous
P021	MTOR	exonic	nonsynonymous_SNV	12	NM_004958	c.1852A>G	p.Ile618Val	None	None	None	None	NA	chr1	11298609	11298609	T	C	Heterozygous
P021	MUTYH	exonic	nonsynonymous_SNV	13	NM_001128425	c.1301C>G	p.Thr434Arg	None	None	None	None	NA	chr1	45797114	45797114	G	C	Heterozygous
P021	SETD2	exonic	nonsynonymous_SNV	3	NM_014159	c.721C>G	p.Pro241Ala	None	None	None	None	NA	chr3	47165405	47165405	G	C	Heterozygous
P021	FAT1	exonic	nonsynonymous_SNV	2	NM_005245	c.3235G>A	p.Val1079Ile	0.000399361	0.001	rs143694311	8.3e-05	NA	chr4	187627747	187627747	C	T	Heterozygous
P022	MTOR	exonic	nonsynonymous_SNV	23	NM_004958	c.3550C>G	p.Leu1184Val	0.000199681	0.001	rs201856342	None	NA	chr1	11272380	11272380	G	C	Heterozygous
P022	BRCA2	exonic	nonsynonymous_SNV	3	NM_000059	c.266C>T	p.Pro89Leu	None	None	None	None	unknown	chr13	32893412	32893412	C	T	Heterozygous
P023	ATM	exonic	nonsynonymous_SNV	55	NM_000051	c.8071C>T	p.Arg2691Cys	0.000199681	None	None	None	unknown	chr11	108205756	108205756	C	T	Heterozygous
P024	ATR	exonic	nonsynonymous_SNV	38	NM_001184	c.6493G>A	p.Ala2165Thr	None	None	None	None	NA	chr3	142188238	142188238	C	T	Heterozygous
P024	ERCC2	exonic	nonsynonymous_SNV	8	NM_000400	c.691G>A	p.Val231Met	0.000599042	0.003	rs200895828	None	unknown	chr19	45867709	45867709	C	T	Heterozygous
P024	KMT2D	exonic	nonsynonymous_SNV	31	NM_003482	c.7036G>A	p.Gly2346Ser	None	None	None	None	unknown	chr12	49434517	49434517	C	T	Heterozygous
P025	KMT2C	exonic	nonsynonymous_SNV	38	NM_170606	c.7829G>A	p.Arg2610Gln	0.000798722	0.003	rs139770288	0.0002	unknown	chr7	151874709	151874709	C	T	Heterozygous
P025	KMT2C	exonic	nonsynonymous_SNV	36	NM_170606	c.6965T>C	p.Val2322Ala	0.000599042	0.003	rs373237480	None	unknown	chr7	151877980	151877980	A	G	Heterozygous
P026	BAP1	exonic	nonsynonymous_SNV	13	NM_004656	c.1651C>T	p.Arg551Cys	None	None	None	None	unknown	chr3	52437510	52437510	G	A	Heterozygous
P026	MDC1	exonic	nonsynonymous_SNV	5	NM_014641	c.1598C>T	p.Ser533Leu	0.00179712	0.0089	rs117708355	None	NA	chr6	30680121	30680121	G	A	Heterozygous
P026	SDHD	exonic	nonsynonymous_SNV	3	NM_003002	c.269C>A	p.Ala90Glu	None	None	None	None	unknown	chr11	111959690	111959690	C	A	Heterozygous
P027	POLE	exonic	nonsynonymous_SNV	33	NM_006231	c.4231A>G	p.Ile1411Val	None	None	None	None	unknown	chr12	133220482	133220482	T	C	Heterozygous
P027	LRP1B	exonic	nonsynonymous_SNV	77	NM_018557	c.11833G>A	p.Gly3945Arg	None	None	None	None	NA	chr2	141108425	141108425	C	T	Heterozygous
P027	LRP1B	exonic	nonsynonymous_SNV	35	NM_018557	c.5734G>A	p.Ala1912Thr	0.000199681	0.001	rs199906149	None	NA	chr2	141526806	141526806	C	T	Heterozygous
P027	FAT4	exonic	nonsynonymous_SNV	1	NM_001291303	c.3177C>A	p.Asp1059Glu	None	None	None	None	NA	chr4	126240743	126240743	C	A	Heterozygous
P028	EGFR	exonic	nonsynonymous_SNV	18	NM_005228	c.2165C>T	p.Ala722Val	None	None	None	None	NA	chr7	55241717	55241717	C	T	Heterozygous
P028	ATM	exonic	nonsynonymous_SNV	37	NM_000051	c.5558A>T	p.Asp1853Val	0.00179712	None	rs1801673	0.0048	conflict assessment	chr11	108175463	108175463	A	T	Heterozygous
P028	KDM6A	exonic	nonsynonymous_SNV	10	NM_021140	c.799A>G	p.Ser267Gly	None	None	None	None	NA	chrX	44913124	44913124	A	G	Homozygous
P029	CTNNB1	exonic	nonsynonymous_SNV	15	NM_001904	c.2217G>A	p.Met739Ile	None	None	None	None	NA	chr3	41280704	41280704	G	A	Heterozygous
P030	FLT1	exonic	nonsynonymous_SNV	3	NM_002019	c.214G>A	p.Glu72Lys	None	None	None	None	NA	chr13	29041214	29041214	C	T	Heterozygous
P030	TSC2	exonic	nonsynonymous_SNV	26	NM_000548	c.2915C>T	p.Ala972Val	None	None	None	None	NA	chr16	2127676	2127676	C	T	Heterozygous
P030	TP53	exonic	nonsynonymous_SNV	3	NM_000546	c.91G>A	p.Val31Ile	0.00179712	0.0089	rs201753350	None	attention	chr17	7579705	7579705	C	T	Heterozygous
P030	BRIP1	exonic	nonsynonymous_SNV	19	NM_032043	c.2830C>G	p.Gln944Glu	0.000599042	0.003	rs140233356	None	unknown	chr17	59763272	59763272	G	C	Heterozygous
P030	CSF1R	exonic	nonsynonymous_SNV	4	NM_005211	c.412G>A	p.Val138Ile	None	None	None	None	NA	chr5	149459795	149459795	C	T	Heterozygous
P030	PDGFRB	exonic	nonsynonymous_SNV	22	NM_002609	c.3034G>A	p.Val1012Met	None	None	None	None	NA	chr5	149497284	149497284	C	T	Heterozygous
P031	ATR	exonic	nonsynonymous_SNV	46	NM_001184	c.7667C>G	p.Thr2556Ser	0.000399361	0.002	rs200490116	None	unknown	chr3	142172064	142172064	G	C	Heterozygous
P031	BLM	exonic	nonsynonymous_SNV	12	NM_000057	c.2515A>G	p.Lys839Glu	0.000399361	0.002	rs201427280	None	unknown	chr15	91312776	91312776	A	G	Heterozygous
P031	TSC1	exonic	nonsynonymous_SNV	15	NM_000368	c.1460C>G	p.Ser487Cys	0.000199681	None	rs118203532	0.0002	conflict assessment	chr9	135781505	135781505	G	C	Heterozygous
P034	MSH6	exonic	nonsynonymous_SNV	5	NM_000179	c.3223T>C	p.Cys1075Arg	None	None	None	None	NA	chr2	48030609	48030609	T	C	Heterozygous
P034	PMS1	exonic	nonsynonymous_SNV	2	NM_000534	c.56C>G	p.Thr19Ser	0.000199681	0.001	None	None	NA	chr2	190656591	190656591	C	G	Heterozygous
P035	FAT1	exonic	nonsynonymous_SNV	5	NM_005245	c.3770G>A	p.Arg1257Gln	0.000399361	0.002	rs188188069	None	NA	chr4	187557941	187557941	C	T	Heterozygous
P036	DICER1	exonic	nonsynonymous_SNV	23	NM_030621	c.3334A>G	p.Asn1112Asp	None	None	None	None	conflict assessment	chr14	95570399	95570399	T	C	Heterozygous
P036	FLT4	exonic	nonsynonymous_SNV	8	NM_182925	c.1048G>C	p.Glu350Gln	None	None	None	None	NA	chr5	180055937	180055937	C	G	Heterozygous
P037	PMS1	exonic	nonsynonymous_SNV	9	NM_000534	c.1162A>C	p.Ile388Leu	None	None	None	None	NA	chr2	190719160	190719160	A	C	Heterozygous
P037	STAG2	exonic	nonsynonymous_SNV	35	NM_001042749	c.3801G>A	p.Met1267Ile	None	None	None	None	NA	chrX	123234441	123234441	G	A	Homozygous
P040	TSC2	exonic	nonsynonymous_SNV	30	NM_000548	c.3421G>A	p.Ala1141Thr	0.000199681	0.001	rs45505895	7.7e-05	conflict assessment	chr16	2130189	2130189	G	A	Heterozygous
P041	FGFR2	exonic	nonsynonymous_SNV	9	NM_000141	c.1213A>G	p.Lys405Glu	None	None	None	None	unknown	chr10	123274705	123274705	T	C	Heterozygous
P042	MUTYH	exonic	nonsynonymous_SNV	12	NM_001128425	c.1096C>T	p.Pro366Ser	None	None	None	None	NA	chr1	45797423	45797423	G	A	Heterozygous
P042	CTNNB1	exonic	nonsynonymous_SNV	5	NM_001904	c.569G>A	p.Arg190His	None	None	None	None	NA	chr3	41266898	41266898	G	A	Heterozygous
P043	ARID1A	exonic	nonsynonymous_SNV	1	NM_006015	c.683C>T	p.Ala228Val	None	None	None	None	NA	chr1	27023577	27023577	C	T	Heterozygous
P045	ARID1A	exonic	nonsynonymous_SNV	20	NM_006015	c.6646C>T	p.Leu2216Phe	None	None	None	None	NA	chr1	27107035	27107035	C	T	Heterozygous
P046	ATM	exonic	nonsynonymous_SNV	44	NM_000051	c.6391G>A	p.Ala2131Thr	None	None	None	None	NA	chr11	108190724	108190724	G	A	Heterozygous
P046	KMT2D	exonic	nonsynonymous_SNV	20	NM_003482	c.5014C>G	p.Pro1672Ala	None	None	None	None	NA	chr12	49438255	49438255	G	C	Heterozygous
P046	LRP1B	exonic	nonsynonymous_SNV	33	NM_018557	c.5438T>C	p.Ile1813Thr	None	None	None	None	NA	chr2	141533729	141533729	A	G	Heterozygous
P047	MTOR	exonic	nonsynonymous_SNV	41	NM_004958	c.5759A>G	p.Asn1920Ser	None	None	None	None	NA	chr1	11188964	11188964	T	C	Heterozygous
P047	ATM	exonic	nonsynonymous_SNV	22	NM_000051	c.3281A>G	p.Asn1094Ser	None	None	rs199883473	None	unknown	chr11	108143576	108143576	A	G	Heterozygous
P047	FLT3	exonic	nonsynonymous_SNV	10	NM_004119	c.1273G>A	p.Ala425Thr	0.000199681	0.001	rs200949858	None	NA	chr13	28611358	28611358	C	T	Heterozygous
P050	ATM	exonic	nonsynonymous_SNV	55	NM_000051	c.8071C>T	p.Arg2691Cys	0.000199681	None	None	None	unknown	chr11	108205756	108205756	C	T	Heterozygous
P050	KMT2D	exonic	nonsynonymous_SNV	48	NM_003482	c.15671G>A	p.Arg5224His	0.00199681	0.0089	rs3782356	None	conflict assessment	chr12	49420078	49420078	C	T	Heterozygous
P050	KMT2D	exonic	nonsynonymous_SNV	31	NM_003482	c.6562C>T	p.Arg2188Cys	None	None	None	None	NA	chr12	49434991	49434991	G	A	Heterozygous
P050	TSC2	exonic	nonsynonymous_SNV	4	NM_000548	c.317A>G	p.Lys106Arg	None	None	None	None	NA	chr16	2103434	2103434	A	G	Heterozygous
P050	VEGFA	exonic	frameshift_insertion	1	NM_001025366	c.6_7insGACA	p.Asp3fs	None	None	None	None	NA	chr6	43738449	43738449	G	GGACA	Heterozygous
P051	ATM	exonic	nonsynonymous_SNV	55	NM_000051	c.8071C>T	p.Arg2691Cys	0.000199681	None	None	None	unknown	chr11	108205756	108205756	C	T	Heterozygous
P051	ERBB2	exonic	nonsynonymous_SNV	20	NM_004448	c.2446C>T	p.Arg816Cys	0.000199681	None	None	None	NA	chr17	37881117	37881117	C	T	Heterozygous
P052	FAT1	exonic	nonsynonymous_SNV	5	NM_005245	c.3770G>A	p.Arg1257Gln	0.000399361	0.002	rs188188069	None	NA	chr4	187557941	187557941	C	T	Heterozygous
P052	ATM	exonic	nonsynonymous_SNV	3	NM_000051	c.125A>G	p.His42Arg	0.000599042	0.003	rs201773026	None	conflict assessment	chr11	108098555	108098555	A	G	Heterozygous
P052	KDR	exonic	stopgain	30	NM_002253	c.3916C>T	p.Gln1306Ter	None	None	None	None	NA	chr4	55946263	55946263	G	A	Heterozygous
P054	ARID1A	exonic	nonsynonymous_SNV	1	NM_006015	c.822G>A	p.Met274Ile	None	None	None	None	NA	chr1	27023716	27023716	G	A	Heterozygous
P054	BAP1	exonic	nonsynonymous_SNV	8	NM_004656	c.598G>A	p.Glu200Lys	None	None	None	None	NA	chr3	52440906	52440906	C	T	Heterozygous
P054	FGFR4	exonic	nonsynonymous_SNV	6	NM_213647	c.701G>A	p.Arg234His	0.00039936	0.002	rs199935139	None	NA	chr5	176518783	176518783	G	A	Heterozygous
P055	KMT2D	exonic	nonsynonymous_SNV	31	NM_003482	c.6682A>G	p.Thr2228Ala	None	None	None	None	NA	chr12	49434871	49434871	T	C	Heterozygous
P055	FAT4	exonic	nonsynonymous_SNV	9	NM_001291303	c.8446G>T	p.Ala2816Ser	None	None	None	None	NA	chr4	126370611	126370611	G	T	Heterozygous
P055	CSF1R	exonic	nonsynonymous_SNV	3	NM_005211	c.295C>A	p.Leu99Ile	None	None	None	None	NA	chr5	149460342	149460342	G	T	Heterozygous
P058	LRP1B	exonic	nonsynonymous_SNV	33	NM_018557	c.5411G>A	p.Ser1804Asn	None	None	None	None	NA	chr2	141533756	141533756	C	T	Heterozygous
P058	KMT2D	exonic	nonsynonymous_SNV	40	NM_003482	c.13618C>T	p.Arg4540Trp	None	None	rs370390426	8e-05	NA	chr12	49424729	49424729	G	A	Heterozygous
P059	KMT2D	exonic	nonsynonymous_SNV	48	NM_003482	c.15671G>A	p.Arg5224His	0.00199681	0.0089	rs3782356	None	conflict assessment	chr12	49420078	49420078	C	T	Heterozygous
P059	CSF1R	exonic	frameshift_insertion	22	NM_005211	c.2909_2910insATCA	p.Gln970fs	None	None	None	None	unknown	chr5	149433641	149433641	C	CTGAT	Heterozygous
P059	MET	exonic	nonsynonymous_SNV	9	NM_000245	c.2209A>G	p.Ser737Gly	None	None	None	None	NA	chr7	116398619	116398619	A	G	Heterozygous
P060	KMT2A	exonic	nonsynonymous_SNV	27	NM_001197104	c.7070C>G	p.Pro2357Arg	0.00179712	0.0089	rs9332838	7.7e-05	NA	chr11	118373677	118373677	C	G	Heterozygous
P060	TSC2	exonic	nonsynonymous_SNV	30	NM_000548	c.3421G>A	p.Ala1141Thr	0.000199681	0.001	rs45505895	7.7e-05	conflict assessment	chr16	2130189	2130189	G	A	Heterozygous
P060	KMT2D	exonic	nonsynonymous_SNV	34	NM_003482	c.9958G>A	p.Ala3320Thr	None	None	None	None	unknown	chr12	49431181	49431181	C	T	Heterozygous
P061	FAT1	exonic	nonsynonymous_SNV	11	NM_005245	c.8963A>T	p.Lys2988Ile	0.00179712	0.0079	rs74986565	None	NA	chr4	187538271	187538271	T	A	Heterozygous
P061	KMT2D	exonic	nonsynonymous_SNV	10	NM_003482	c.2039C>T	p.Thr680Met	None	None	rs202185563	None	NA	chr12	49445427	49445427	G	A	Heterozygous
P061	CREBBP	exonic	nonsynonymous_SNV	24	NM_004380	c.4103C>T	p.Thr1368Met	None	None	rs144961662	7.7e-05	NA	chr16	3790430	3790430	G	A	Heterozygous
P061	LRP1B	exonic	nonsynonymous_SNV	41	NM_018557	c.6493C>T	p.Arg2165Trp	0.000199681	0.001	rs369842040	7.7e-05	NA	chr2	141458125	141458125	G	A	Heterozygous
P062	SETD2	exonic	nonsynonymous_SNV	3	NM_014159	c.2283G>A	p.Met761Ile	0.000199681	0.001	rs188887061	None	unknown	chr3	47163843	47163843	C	T	Heterozygous
P062	KMT2D	exonic	nonsynonymous_SNV	39	NM_003482	c.12085G>A	p.Val4029Ile	None	None	rs376131669	8.2e-05	NA	chr12	49426403	49426403	C	T	Heterozygous
P062	BRCA2	exonic	frameshift_insertion	23	NM_000059	c.9089_9090insA	p.Thr3030fs	None	None	None	None	pathogenic	chr13	32954022	32954022	C	CA	Heterozygous
P062	PBRM1	exonic	nonsynonymous_SNV	9	NM_018313	c.874A>T	p.Met292Leu	None	None	None	None	NA	chr3	52678745	52678745	T	A	Heterozygous
P063	FAT1	exonic	nonsynonymous_SNV	25	NM_005245	c.12670G>A	p.Ala4224Thr	0.000599042	0.003	rs147405100	8.4e-05	NA	chr4	187518024	187518024	C	T	Heterozygous
P063	KMT2A	exonic	nonsynonymous_SNV	8	NM_001197104	c.4061C>A	p.Pro1354His	0.000199681	0.001	rs201813757	None	NA	chr11	118353185	118353185	C	A	Heterozygous
P063	CDKN2B	exonic	nonsynonymous_SNV	1	NM_078487	c.217C>G	p.Arg73Gly	0.000399361	0.002	rs200266212	None	NA	chr9	22008736	22008736	G	C	Heterozygous
P064	ERBB3	exonic	nonsynonymous_SNV	17	NM_001982	c.2008C>T	p.Arg670Trp	None	None	None	None	NA	chr12	56489543	56489543	C	T	Heterozygous
P065	NFE2L2	exonic	nonsynonymous_SNV	5	NM_006164	c.1454T>A	p.Met485Lys	None	None	None	None	NA	chr2	178095877	178095877	A	T	Heterozygous
P065	RAD50	exonic	nonsynonymous_SNV	22	NM_005732	c.3464A>G	p.Tyr1155Cys	None	None	None	None	unknown	chr5	131972881	131972881	A	G	Heterozygous
P066	PARP1	exonic	nonsynonymous_SNV	13	NM_001618	c.1873G>A	p.Ala625Thr	0.000998403	0.005	None	None	NA	chr1	226564877	226564877	C	T	Heterozygous
P066	BRCA1	exonic	nonsynonymous_SNV	10	NM_007294	c.2387C>T	p.Thr796Ile	None	None	rs80357364	None	unknown	chr17	41245161	41245161	G	A	Heterozygous
P068	CREBBP	exonic	nonsynonymous_SNV	14	NM_004380	c.2626G>A	p.Gly876Arg	None	None	None	None	NA	chr16	3820825	3820825	C	T	Heterozygous
P068	KIT	exonic	nonsynonymous_SNV	12	NM_000222	c.1852A>G	p.Met618Val	None	None	None	None	NA	chr4	55594066	55594066	A	G	Heterozygous
P068	SDHD	exonic	nonsynonymous_SNV	4	NM_003002	c.428A>G	p.Asn143Ser	None	None	None	None	unknown	chr11	111965642	111965642	A	G	Heterozygous
P068	CREBBP	exonic	nonframeshift_insertion	31	NM_004380	c.6608_6609insGCA	p.Gln2203_Gln2204insGln	None	None	None	0.0062	NA	chr16	3778439	3778439	T	TTGC	Heterozygous
P068	KDR	exonic	nonsynonymous_SNV	7	NM_002253	c.959C>T	p.Thr320Ile	None	None	None	None	NA	chr4	55979488	55979488	G	A	Heterozygous
P068	FAT1	exonic	nonsynonymous_SNV	3	NM_005245	c.3289C>A	p.Leu1097Met	None	None	None	None	NA	chr4	187584744	187584744	G	T	Heterozygous
P069	FH	exonic	nonsynonymous_SNV	4	NM_000143	c.415G>A	p.Val139Met	None	None	rs200343823	None	NA	chr1	241675407	241675407	C	T	Heterozygous
P069	RET	exonic	nonsynonymous_SNV	5	NM_020975	c.961G>A	p.Gly321Arg	None	None	None	7.7e-05	unknown	chr10	43601917	43601917	G	A	Heterozygous
P069	CREBBP	exonic	nonsynonymous_SNV	14	NM_004380	c.2539C>A	p.Pro847Thr	0.000399361	0.002	rs139050013	None	unknown	chr16	3820912	3820912	G	T	Heterozygous
P069	SETD2	exonic	nonsynonymous_SNV	3	NM_014159	c.934T>G	p.Ser312Ala	None	None	None	None	NA	chr3	47165192	47165192	A	C	Heterozygous
P070	FAT1	exonic	nonsynonymous_SNV	19	NM_005245	c.11177T>A	p.Ile3726Asn	0.000798722	0.004	rs188435449	None	NA	chr4	187524503	187524503	A	T	Heterozygous
P070	RAD51D	exonic	nonsynonymous_SNV	10	NM_002878	c.932T>A	p.Ile311Asn	0.000798722	0.004	rs145309168	0.0002	conflict assessment	chr17	33428027	33428027	A	T	Heterozygous
P070	FAT4	exonic	nonsynonymous_SNV	17	NM_001291303	c.14311C>T	p.Arg4771Cys	None	None	rs144845192	7.7e-05	NA	chr4	126412282	126412282	C	T	Heterozygous
P071	FAT1	exonic	nonsynonymous_SNV	22	NM_005245	c.11818A>G	p.Thr3940Ala	None	None	None	None	NA	chr4	187521337	187521337	T	C	Heterozygous
P071	RB1	exonic	nonsynonymous_SNV	20	NM_000321	c.2033A>T	p.His678Leu	0.000199681	0.001	rs201046651	None	NA	chr13	49033896	49033896	A	T	Heterozygous
P071	RB1	exonic	nonsynonymous_SNV	20	NM_000321	c.2033A>T	p.His678Leu	0.000199681	0.001	rs201046651	None	NA	chr13	49033896	49033896	A	T	Heterozygous
P072	FLCN	exonic	nonsynonymous_SNV	14	NM_144997	c.1724C>T	p.Ser575Leu	None	None	None	None	NA	chr17	17116985	17116985	G	A	Heterozygous
P072	TSC2	exonic	nonsynonymous_SNV	3	NM_000548	c.169C>T	p.Arg57Cys	None	None	None	None	NA	chr16	2100431	2100431	C	T	Heterozygous
P072	TSC2	exonic	nonsynonymous_SNV	21	NM_000548	c.2227G>A	p.Gly743Ser	None	None	None	None	unknown	chr16	2122856	2122856	G	A	Heterozygous
P073	AMER1	exonic	nonsynonymous_SNV	2	NM_152424	c.3265A>G	p.Arg1089Gly	None	None	None	None	NA	chrX	63409902	63409902	T	C	Homozygous
P073	ERBB3	exonic	nonsynonymous_SNV	13	NM_001982	c.1493A>T	p.Lys498Ile	0.00139776	0.0069	rs146593760	None	NA	chr12	56487560	56487560	A	T	Heterozygous
P073	FAT1	exonic	nonsynonymous_SNV	10	NM_005245	c.7130C>T	p.Thr2377Met	0.000199681	None	rs201363601	0.0004	NA	chr4	187540610	187540610	G	A	Heterozygous
P073	FAT4	exonic	nonsynonymous_SNV	17	NM_001291303	c.14169G>T	p.Leu4723Phe	None	None	None	None	NA	chr4	126412140	126412140	G	T	Heterozygous
P073	KMT2C	exonic	nonsynonymous_SNV	50	NM_170606	c.12544G>A	p.Asp4182Asn	None	None	None	None	NA	chr7	151848649	151848649	C	T	Heterozygous
P074	FGFR3	exonic	nonsynonymous_SNV	3	NM_000142	c.130G>A	p.Gly44Ser	0.000399361	0.001	rs146080119	0.0007	unknown	chr4	1801001	1801001	G	A	Heterozygous
P074	FAT1	exonic	nonsynonymous_SNV	10	NM_005245	c.5821A>G	p.Thr1941Ala	0.000199681	0.001	None	None	NA	chr4	187541919	187541919	T	C	Heterozygous
P075	FAT1	exonic	nonsynonymous_SNV	11	NM_005245	c.8963A>T	p.Lys2988Ile	0.00179712	0.0079	rs74986565	None	NA	chr4	187538271	187538271	T	A	Heterozygous
P075	PDGFRB	exonic	nonsynonymous_SNV	13	NM_002609	c.1883C>T	p.Thr628Met	None	None	None	None	NA	chr5	149504319	149504319	G	A	Heterozygous
P075	VEGFA	exonic	nonsynonymous_SNV	6	NM_001025366	c.1039G>A	p.Val347Ile	0.000798722	0.004	rs185218985	None	NA	chr6	43748545	43748545	G	A	Heterozygous
P076	LRP1B	exonic	nonsynonymous_SNV	84	NM_018557	c.12956G>A	p.Arg4319Lys	0.000199681	0.001	rs186816923	None	NA	chr2	141055388	141055388	C	T	Heterozygous
P076	BRCA1	exonic	nonsynonymous_SNV	10	NM_007294	c.3596C>T	p.Ala1199Val	None	None	None	None	conflict assessment	chr17	41243952	41243952	G	A	Heterozygous
P077	CREBBP	exonic	nonsynonymous_SNV	13	NM_004380	c.2399C>T	p.Pro800Leu	None	None	rs371771785	7.7e-05	unknown	chr16	3823816	3823816	G	A	Heterozygous
P077	KMT2A	exonic	nonframeshift_deletion	1	NM_001197104	c.187_195delGCGGCGGCG	p.Ala63_Ala65del	None	None	None	None	NA	chr11	118307413	118307422	CGCGGCGGCG	C	Heterozygous
P078	FAT1	exonic	nonsynonymous_SNV	11	NM_005245	c.8963A>T	p.Lys2988Ile	0.00179712	0.0079	rs74986565	None	NA	chr4	187538271	187538271	T	A	Heterozygous
P078	ERBB2	exonic	nonsynonymous_SNV	27	NM_004448	c.3430G>C	p.Asp1144His	0.000998403	0.005	rs138611862	None	NA	chr17	37883959	37883959	G	C	Heterozygous
P078	BRIP1	exonic	nonsynonymous_SNV	19	NM_032043	c.2776G>A	p.Ala926Thr	None	None	None	None	NA	chr17	59763326	59763326	C	T	Heterozygous
P079	ERBB3	exonic	nonsynonymous_SNV	24	NM_001982	c.2900G>A	p.Arg967Lys	0.000399361	0.002	None	None	NA	chr12	56493492	56493492	G	A	Heterozygous
P079	FAT4	exonic	nonsynonymous_SNV	17	NM_001291303	c.13111A>G	p.Met4371Val	0.00139776	0.004	rs139260545	0.0002	NA	chr4	126411082	126411082	A	G	Heterozygous
P079	FGFR1	exonic	nonsynonymous_SNV	12	NM_023110	c.1600A>G	p.Met534Val	0.000199681	0.001	None	None	NA	chr8	38274887	38274887	T	C	Heterozygous
P083	ATM	exonic	nonsynonymous_SNV	14	NM_000051	c.2159G>A	p.Arg720His	None	None	rs55830714	None	unknown	chr11	108126976	108126976	G	A	Heterozygous
P083	KMT2D	exonic	nonsynonymous_SNV	39	NM_003482	c.12017T>G	p.Leu4006Arg	None	None	None	None	NA	chr12	49426471	49426471	A	C	Heterozygous
P083	PALB2	exonic	nonsynonymous_SNV	5	NM_024675	c.2474G>C	p.Arg825Thr	0.000798722	0.004	rs146218439	None	conflict assessment	chr16	23641001	23641001	C	G	Heterozygous
P083	LRP1B	exonic	nonsynonymous_SNV	87	NM_018557	c.13289C>T	p.Ala4430Val	None	None	None	None	NA	chr2	141004690	141004690	G	A	Heterozygous
P084	EP300	exonic	nonsynonymous_SNV	15	NM_001429	c.2900T>G	p.Ile967Ser	None	None	None	None	NA	chr22	41547919	41547919	T	G	Heterozygous
P084	TERT	exonic	nonsynonymous_SNV	16	NM_198253	c.3346G>C	p.Glu1116Gln	None	None	None	None	NA	chr5	1253896	1253896	C	G	Heterozygous
P085	FGFR4	exonic	nonsynonymous_SNV	6	NM_213647	c.701G>A	p.Arg234His	0.000399361	0.002	rs199935139	None	NA	chr5	176518783	176518783	G	A	Heterozygous
P085	CREBBP	exonic	nonsynonymous_SNV	6	NM_004380	c.1373G>T	p.Gly458Val	None	None	None	None	NA	chr16	3832885	3832885	C	A	Heterozygous
P085	KMT2C	exonic	nonsynonymous_SNV	50	NM_170606	c.12649C>A	p.Leu4217Met	None	None	rs200004824	None	NA	chr7	151848544	151848544	G	T	Heterozygous
P086	KMT2C	exonic	nonsynonymous_SNV	32	NM_170606	c.4721A>G	p.His1574Arg	0.000199681	0.001	rs199796552	None	NA	chr7	151884872	151884872	T	C	Heterozygous
P086	BRCA2	exonic	nonsynonymous_SNV	11	NM_000059	c.6148G>A	p.Val2050Ile	None	None	rs80358854	None	unknown	chr13	32914640	32914640	G	A	Heterozygous
P086	FLCN	exonic	nonframeshift_insertion	10	NM_144997	c.1147_1148insACC	p.Asp382_Leu383insHis	None	None	None	None	NA	chr17	17120411	17120411	A	AGGT	Heterozygous
P086	FGFR1	exonic	nonsynonymous_SNV	9	NM_023110	c.1271G>A	p.Arg424His	0.000399361	0.002	rs183376882	None	NA	chr8	38277064	38277064	C	T	Heterozygous
P088	ARID1A	exonic	nonsynonymous_SNV	15	NM_006015	c.3760G>A	p.Gly1254Ser	0.000599042	0.003	rs139907456	None	NA	chr1	27099881	27099881	G	A	Heterozygous
P088	CREBBP	exonic	nonsynonymous_SNV	31	NM_004380	c.5971C>T	p.Pro1991Ser	None	None	None	None	NA	chr16	3779077	3779077	G	A	Heterozygous
P088	TERT	exonic	nonsynonymous_SNV	6	NM_198253	c.2255A>G	p.His752Arg	0.00139776	0.005	rs375699185	None	unknown	chr5	1278787	1278787	T	C	Heterozygous
P088	NBN	exonic	nonsynonymous_SNV	9	NM_002485	c.1036G>A	p.Val346Met	0.000399361	0.002	rs200297914	None	conflict assessment	chr8	90971041	90971041	C	T	Heterozygous
P089	ARID1A	exonic	nonsynonymous_SNV	5	NM_006015	c.2113A>G	p.Ser705Gly	None	None	None	None	NA	chr1	27087539	27087539	A	G	Heterozygous
P089	ARID1A	exonic	nonsynonymous_SNV	20	NM_006015	c.5944G>A	p.Val1982Ile	0.000199681	0.001	rs201604768	None	NA	chr1	27106333	27106333	G	A	Heterozygous
P090	FAT4	exonic	nonsynonymous_SNV	13	NM_001291303	c.12332T>C	p.Val4111Ala	0.000399361	0.002	None	None	NA	chr4	126398342	126398342	T	C	Heterozygous
P093	LRP1B	exonic	nonsynonymous_SNV	84	NM_018557	c.12956G>A	p.Arg4319Lys	0.000199681	0.001	rs186816923	None	NA	chr2	141055388	141055388	C	T	Heterozygous
P093	KMT2D	exonic	nonframeshift_deletion	39	NM_003482	c.11729_11734delAGCAAC	p.Gln3910_Gln3911del	None	None	None	None	conflict assessment	chr12	49426753	49426759	AGTTGCT	A	Heterozygous
P093	MSH6	exonic	nonsynonymous_SNV	4	NM_000179	c.2561A>T	p.Lys854Met	0.000399361	0.001	rs34374438	0.0004	unknown	chr2	48027683	48027683	A	T	Heterozygous
P094	TSC1	exonic	nonsynonymous_SNV	11	NM_000368	c.1078A>G	p.Thr360Ala	0.000199681	0.001	rs201738258	None	unknown	chr9	135786452	135786452	T	C	Heterozygous
P094	FAT1	exonic	nonsynonymous_SNV	22	NM_005245	c.11998G>A	p.Glu4000Lys	0.000399361	0.002	rs373469759	8.1e-05	NA	chr4	187521157	187521157	C	T	Heterozygous
P094	FANCA	exonic	nonsynonymous_SNV	36	NM_000135	c.3625G>A	p.Asp1209Asn	None	None	None	None	NA	chr16	89811368	89811368	C	T	Heterozygous
P095	BAP1	exonic	nonsynonymous_SNV	12	NM_004656	c.1168C>A	p.Pro390Thr	None	None	None	None	unknown	chr3	52438551	52438551	G	T	Heterozygous
P096	FAT4	exonic	nonsynonymous_SNV	17	NM_001291303	c.13940A>C	p.His4647Pro	None	None	None	None	NA	chr4	126411911	126411911	A	C	Heterozygous
P096	FLT4	exonic	nonsynonymous_SNV	30	NM_182925	c.4061G>A	p.Arg1354His	0.000599042	0.003	rs200835339	None	NA	chr5	180030223	180030223	C	T	Heterozygous
P097	POLE	exonic	nonsynonymous_SNV	25	NM_006231	c.2974G>A	p.Ala992Thr	0.00179712	0.0089	rs115193764	7.7e-05	conflict assessment	chr12	133237641	133237641	C	T	Heterozygous
P097	PALB2	exonic	nonsynonymous_SNV	10	NM_024675	c.3054G>C	p.Glu1018Asp	0.000798722	0.004	rs183489969	None	conflict assessment	chr16	23632742	23632742	C	G	Heterozygous
P098	RET	exonic	nonsynonymous_SNV	14	NM_020975	c.2488G>A	p.Gly830Arg	0.000199681	0.001	rs200127630	None	unknown	chr10	43615074	43615074	G	A	Heterozygous
P098	EP300	exonic	nonsynonymous_SNV	31	NM_001429	c.5877G>A	p.Met1959Ile	None	None	None	None	NA	chr22	41573592	41573592	G	A	Heterozygous
P099	KMT2A	exonic	nonsynonymous_SNV	27	NM_001197104	c.7070C>G	p.Pro2357Arg	0.00179712	0.0089	rs9332838	7.7e-05	NA	chr11	118373677	118373677	C	G	Heterozygous
P099	PBRM1	exonic	nonsynonymous_SNV	18	NM_018313	c.2678A>G	p.Tyr893Cys	None	None	None	None	NA	chr3	52637638	52637638	T	C	Heterozygous
P100	FAT4	exonic	nonsynonymous_SNV	4	NM_001291303	c.5573C>A	p.Ser1858Tyr	None	None	None	None	NA	chr4	126329602	126329602	C	A	Heterozygous
P100	PDGFRB	exonic	nonsynonymous_SNV	22	NM_002609	c.3044A>G	p.Asn1015Ser	None	None	None	None	NA	chr5	149497274	149497274	T	C	Heterozygous
P101	TSC1	exonic	nonsynonymous_SNV	22	NM_000368	c.2841G>T	p.Arg947Ser	None	None	None	None	unknown	chr9	135772705	135772705	C	A	Heterozygous
P102	ATR	exonic	nonsynonymous_SNV	46	NM_001184	c.7667C>G	p.Thr2556Ser	0.000399361	0.002	rs200490116	None	unknown	chr3	142172064	142172064	G	C	Heterozygous
P102	FAT1	exonic	nonsynonymous_SNV	3	NM_005245	c.3337G>A	p.Asp1113Asn	0.000798722	0.004	rs144526682	8.1e-05	NA	chr4	187584696	187584696	C	T	Heterozygous
P102	FANCA	exonic	nonsynonymous_SNV	11	NM_000135	c.964C>G	p.His322Asp	None	None	None	None	NA	chr16	89862356	89862356	G	C	Heterozygous
P102	BRIP1	exonic	nonsynonymous_SNV	12	NM_032043	c.1688A>G	p.Asp563Gly	0.000199681	0.001	None	None	unknown	chr17	59858307	59858307	T	C	Heterozygous
P103	KMT2C	exonic	nonsynonymous_SNV	32	NM_170606	c.4721A>G	p.His1574Arg	0.000199681	0.001	rs199796552	None	NA	chr7	151884872	151884872	T	C	Heterozygous
P103	FAT4	exonic	nonsynonymous_SNV	1	NM_001291303	c.1244C>G	p.Pro415Arg	None	None	None	None	NA	chr4	126238810	126238810	C	G	Heterozygous
P103	KDM5C	exonic	nonsynonymous_SNV	9	NM_001146702	c.1238C>G	p.Pro413Arg	None	None	None	None	NA	chrX	53240002	53240002	G	C	Homozygous
P104	TSC2	exonic	nonsynonymous_SNV	16	NM_000548	c.1609C>T	p.Arg537Cys	0.000599042	None	rs142257684	0.0005	conflict assessment	chr16	2115529	2115529	C	T	Heterozygous
P105	ATR	exonic	nonsynonymous_SNV	46	NM_001184	c.7667C>G	p.Thr2556Ser	0.000399361	0.002	rs200490116	None	unknown	chr3	142172064	142172064	G	C	Heterozygous
P105	MUTYH	exonic	nonsynonymous_SNV	2	NM_001128425	c.74G>A	p.Gly25Asp	0.00179712	0.0079	rs75321043	None	conflict assessment	chr1	45800146	45800146	C	T	Homozygous
P105	MUTYH	exonic	nonsynonymous_SNV	2	NM_001128425	c.53C>T	p.Pro18Leu	0.00179712	0.0079	rs79777494	None	conflict assessment	chr1	45800167	45800167	G	A	Homozygous
P105	FH	exonic	nonsynonymous_SNV	6	NM_000143	c.821C>T	p.Ala274Val	None	None	None	None	NA	chr1	241669386	241669386	G	A	Heterozygous
P105	PTEN	exonic	nonsynonymous_SNV	1	NM_000314	c.7G>A	p.Ala3Thr	None	None	None	None	NA	chr10	89624233	89624233	G	A	Heterozygous
P105	ERBB3	exonic	nonsynonymous_SNV	28	NM_001982	c.3634C>T	p.Pro1212Ser	None	None	None	None	NA	chr12	56495444	56495444	C	T	Heterozygous
P105	LRP1B	exonic	nonsynonymous_SNV	48	NM_018557	c.7826G>A	p.Arg2609Gln	0.000199681	0.001	rs147420499	7.7e-05	NA	chr2	141283856	141283856	C	T	Heterozygous
P105	SETD2	exonic	nonsynonymous_SNV	3	NM_014159	c.1622G>A	p.Arg541Gln	None	None	rs144677816	7.7e-05	NA	chr3	47164504	47164504	C	T	Heterozygous
P105	PBRM1	exonic	nonsynonymous_SNV	21	NM_018313	c.3182T>C	p.Val1061Ala	None	None	None	None	NA	chr3	52620571	52620571	A	G	Heterozygous
P105	AMER1	exonic	nonsynonymous_SNV	2	NM_152424	c.790G>A	p.Ala264Thr	0.000264901	0.001	rs150929706	0.0003	unknown	chrX	63412377	63412377	C	T	Homozygous
P106	RAD52	exonic	nonsynonymous_SNV	3	NM_134424	c.164G>A	p.Arg55His	None	None	rs370272002	None	NA	chr12	1040408	1040408	C	T	Heterozygous
P106	KMT2D	exonic	nonsynonymous_SNV	9	NM_003482	c.1246G>A	p.Ala416Thr	None	None	None	None	NA	chr12	49446359	49446359	C	T	Heterozygous
P106	SETD2	exonic	nonsynonymous_SNV	12	NM_014159	c.5899G>A	p.Gly1967Ser	None	None	rs371395770	None	NA	chr3	47125371	47125371	C	T	Heterozygous
P106	FAT1	exonic	nonsynonymous_SNV	2	NM_005245	c.2306T>C	p.Met769Thr	None	None	None	None	NA	chr4	187628676	187628676	A	G	Heterozygous
P107	ATM	exonic	nonsynonymous_SNV	20	NM_000051	c.3061G>C	p.Val1021Leu	None	None	None	None	NA	chr11	108142117	108142117	G	C	Heterozygous
P107	BRCA1	exonic	nonsynonymous_SNV	10	NM_007294	c.3599A>C	p.Gln1200Pro	None	None	None	None	NA	chr17	41243949	41243949	T	G	Heterozygous
P107	KIT	exonic	nonsynonymous_SNV	14	NM_000222	c.2138C>T	p.Ser713Phe	None	None	None	None	likely pathogenic	chr4	55595648	55595648	C	T	Heterozygous
P107	KMT2C	exonic	nonsynonymous_SNV	52	NM_170606	c.12898T>C	p.Ser4300Pro	0.000399361	0.001	rs199880787	None	NA	chr7	151846114	151846114	A	G	Heterozygous
P109	POLE	exonic	nonsynonymous_SNV	25	NM_006231	c.2974G>A	p.Ala992Thr	0.00179712	0.0089	rs115193764	7.7e-05	conflict assessment	chr12	133237641	133237641	C	T	Heterozygous
P109	ERCC5	exonic	nonsynonymous_SNV	9	NM_000123	c.2108A>G	p.Asp703Gly	0.000199681	0.001	rs199651040	None	NA	chr13	103518170	103518170	A	G	Heterozygous
P109	FGFR3	exonic	nonsynonymous_SNV	17	NM_000142	c.2183G>A	p.Arg728Gln	None	None	rs149924317	0.0002	unknown	chr4	1808570	1808570	G	A	Heterozygous
P109	FAT4	exonic	nonsynonymous_SNV	9	NM_001291303	c.9284A>G	p.His3095Arg	None	None	None	None	NA	chr4	126371449	126371449	A	G	Heterozygous
P109	FAT1	exonic	nonsynonymous_SNV	3	NM_005245	c.3516C>G	p.Asp1172Glu	None	None	None	None	NA	chr4	187584517	187584517	G	C	Heterozygous
P110	FAT1	exonic	nonsynonymous_SNV	3	NM_005245	c.3337G>A	p.Asp1113Asn	0.000798722	0.004	rs144526682	8.1e-05	NA	chr4	187584696	187584696	C	T	Heterozygous
P110	MRE11A	exonic	nonsynonymous_SNV	12	NM_005591	c.1259A>C	p.Lys420Thr	0.000199681	0.001	rs201153937	None	unknown	chr11	94194169	94194169	T	G	Heterozygous
P110	BLM	exonic	nonsynonymous_SNV	5	NM_000057	c.1044G>A	p.Met348Ile	0.000199681	0.001	rs184657475	None	conflict assessment	chr15	91298125	91298125	G	A	Heterozygous
P110	FLT4	exonic	nonsynonymous_SNV	27	NM_182925	c.3554G>T	p.Cys1185Phe	None	None	None	None	NA	chr5	180038463	180038463	C	A	Heterozygous
P111	RET	exonic	nonsynonymous_SNV	12	NM_020975	c.2246G>C	p.Arg749Thr	0.000199681	0.001	rs34288963	None	conflict assessment	chr10	43612141	43612141	G	C	Heterozygous
P111	KMT2D	exonic	nonsynonymous_SNV	48	NM_003482	c.14747C>T	p.Pro4916Leu	0.000199681	0.001	None	None	NA	chr12	49421002	49421002	G	A	Heterozygous
P112	KMT2D	exonic	nonsynonymous_SNV	10	NM_003482	c.2626G>A	p.Ala876Thr	None	None	None	None	NA	chr12	49444840	49444840	C	T	Heterozygous
P112	ARID1A	exonic	nonframeshift_deletion	1	NM_006015	c.483_488delCGCCGC	p.Ala162_Ala163del	None	None	None	None	NA	chr1	27023376	27023382	TCGCCGC	T	Heterozygous
